# Supplementary material for: Hemodynamic Analysis Shows High Wall Shear Stress Is Associated with Intraoperatively Observed Thin Wall Regions of Intracranial Aneurysms
Source: J Cardiovasc Dev Dis. 2022 Nov 29;9(12):424. doi: 10.3390/jcdd9120424 (PMC9780790; doi:10.3390/jcdd9120424)
Supplement: Supplementary file 1 [file jcdd-09-00424-s001.zip]

Archive with 1 entries (1 files):
- jcdd-1992258-supplementary.pdf
